# Supplementary material for: Random X Inactivation and Extensive Mosaicism in Human Placenta Revealed by Analysis of Allele-Specific Gene Expression along the X Chromosome
Source: PLoS One. 2010 Jun 4;5(6):e10947. doi: 10.1371/journal.pone.0010947 (PMC2881032; doi:10.1371/journal.pone.0010947)
Supplement: Table S1 — Genes analyzed and respective PCR primers used. (0.03 MB XLS) [file pone.0010947.s001.xls]

## Sheet: Sup Table1
Position¥	Gene	GeneID$	Full name	Xi expression#	SNP£	Primer F	Primer R
Xp22.31-22.2	TBL1X	6907	transducin (beta)-like 1X-linked	0 / 5	rs7256	TGCTTGCGACACATCCCA	GACACCATCTCTACCCCAC
Xp22.2	PIGA	5277	phosphatidylinositol glycan anchor biosynthesis, class A	0 / 7	rs3087965	CGACCAGTGCAAACTGACAG †	AGGTTTTAGAGGCATGCCAC †
Xp22.2	PIGA	5277	phosphatidylinositol glycan anchor biosynthesis, class A	0 / 7	rs11448948	CGACCAGTGCAAACTGACAG †	AGGTTTTAGAGGCATGCCAC †
Xp22.11	ZFX	7543	zinc finger protein, X-linked	11 / 11	rs5949242	TGGCAAACCTCTGAAGTGCT †	ACATTATGGGGGCCAAGAAG †
Xp21.1	TSPAN7	7102	tetraspanin 7	0 / 13	rs10333	CATTTGGTTTGATTTTCCCTC †	ACAATAGCAATTAATTGGGGA †
Xp11.4	DYNLT3	6990	dynein, light chain, Tctex-type 3	0 / 10	rs12849	GCCAAAAACAAAGATCACTGC †	GAGAGCGGAACCATAACTCA †
Xp11.23	TIMP1	7076	TIMP metallopeptidase inhibitor 1	0 / 10	rs4898	GCACATCACTACCTGCAGATT †	AGCCCACGATTTAGGGAATG †
Xp11.23	EBP	10682	emopamil binding protein (sterol isomerase)	0 / 11	rs3048	CCATCAGCCCACAAAGACAT †	CCATCAGCCCACAAAGACAT †
Xp11.23	SUV39H1	6839	suppressor of variegation 3-9 homolog 1 (Drosophila)	0 / 9	rs3373	TTGTGCTCACCCTGGTTC †	GCATAGGGTTGAGGGGTGTA †
Xq12	OPHN1	4983	oligophrenin 1	1 / 12	rs492933	GGATGTCACCAGTCTCTTAG †	GCAAACTGGGCTGGAAGATA
Xq13.2	XIST	7503	X (inactive)-specific transcript (non-protein coding)	9 / 9 §	rs1894271	CAGCATGGTTGGTGACACCTAAG	TGGAATGAGCAGTGTGCGAT
Xq13.2	XIST	7503	X (inactive)-specific transcript (non-protein coding)	9 / 9 §	rs16992443	GTGACACAAGGCCAACGACC	GAATCAGGCTTAAAGATAAACAGGAG
Xq13.2	XIST	7503	X (inactive)-specific transcript (non-protein coding)	9 / 9 §	rs1794213	GATGGTTATGGAAAGGGTGACTG	CAAATGTTAACTGCATGATTGCC
Xq13.2	XIST	7503	X (inactive)-specific transcript (non-protein coding)	9 / 9 §	rs1620574	TCATTCCTATCTGTATAGAACTGTAGGATT †	AGCTATATCTGCTGAATGATCATTGATTAC †
Xq13.2	XIST	7503	X (inactive)-specific transcript (non-protein coding)	9 / 9 §	rs16992436	GGCATTTATTCTGACTTGGAGATG	CCTGCTTATCGTAGTGGCCAG
Xq21.1	ATRX	546	alpha thalassemia/mental retardation syndrome X-linked	0 / 14	rs3088074	TGGTTTTGAGATGCTTGCTC †	CAGCAGAAGGCACAGTTGAT †
Xq21.1	ATP7A	538	ATPase, Cu++ transporting, alpha polypeptide	0 / 11	rs2227291	CAGTTTTTCGGAGGCTGGTA †	AGCATAGGGGGTGTGTCAAA †
Xq21.1	SH3BGRL	6451	SH3 domain binding glutamic acid-rich protein like	0 / 10	rs1044828	CTCTCATTCCTAAGTTGCCTCA †	GAAGCTCAGAAAATCTGTGG †
Xq22.1	SYTL4	94121	synaptotagmin-like 4	0 / 9	rs8780	ATTAAAGCACACATACATGTCAG †	ATGAACCGAATGGAGGAATG †
Xq22.2	TCEAL4	79921	transcription elongation factor A (SII)-like 4	0 / 12	rs11010	TGGCTCATTACCTCAAGGAG †	CTTGGACCTCTAGGGTAGAA †
Xq24	IL13RA1	3597	interleukin 13 receptor, alpha 1	0 / 9 §	rs2254672	TGATGACAACTACAGAAAAACC †	AGACTGTAAACCCCTGGAAG †
Xq26.2	GPC4	2239	glypican 4	2 / 16	rs1048369	CACGTCGTTCCCATTGTATG †	ACCTGTTTGCAGTGACAGGA †
Xq26.3	ZNF75D	7626	zinc finger protein 75D	0 / 12	rs1129093	GGAGACACTAGACATGCTTC †	CACACAGGAGAGAAGCCCTT †
Xq28	G6PD	2539	glucose-6-phosphate dehydrogenase	0 / 8	rs2230037	GATGATGACCAAGAAGCCGG ‡	TTCTCCAGCTCAATCTGGTG ‡
Xq28	MPP1	4354	membrane protein, palmitoylated 1, 55kDa	0 / 10	rs1126762	CGCCTTTATTTCAGGGAATGAC †	AAGTCTCTTGGCACACTCACAA †
Xq28	VBP1	7411	von Hippel-Lindau binding protein 1	0 / 7	rs11887	AGTTTACTTTTTCCCTTTCcAAT †	GTAGTTAGTTATTCGTTAAGC †
Xq28	CLIC2	1193	chloride intracellular channel 2	1 / 11	rs559165	CAGTGGACAGATTATTTATGGC †	GCTAAACAGAAGAGTTAGGAGAGC †
¥ Chromosomal position as in Vega Human View, v35 - Mar 2009 (http://vega.sanger.ac.uk/Homo_sapiens/index.html).
$ Gene ID as identified in NCBI Entrez Gene in August 2009 (http://www.ncbi.nlm.nih.gov/sites/entrez)
# Gene expression on the Xi as reported [22]. Expression results are listed as the number of primary human fibroblasts expressing each gene from the Xi per number fibroblasts tested. § number of rodent/human somatic cell hybrids with the Xi that expressed the gene per number of hybrids tested
£ SNP variant according to NCBI dbSNP BUILD129 (http://www.ncbi.nlm.nih.gov/SNP/).
Primer design: † [22]; ‡ [44].
